# Supplementary material for: Supporting surveillance capacity for antimicrobial resistance: Laboratory capacity strengthening for drug resistant infections in low and middle income countries
Source: Wellcome Open Res. 2017 Sep 26;2:91. [Version 1] doi: 10.12688/wellcomeopenres.12523.1 (PMC5686477; doi:10.12688/wellcomeopenres.12523.1)
Supplement: Supplementary file 1 [file wellcomeopenres-2-13561-s0000.tgz]

Archive with 1 entries (1 files):
- 5cc2ca53-6843-4d7a-ade4-92a40d484b4d.pdf
